# Supplementary material for: Characterization of Essential Oils and Ethanolic Extracts from Nine Pepper Species: Antioxidant and Antimicrobial Activity and Spectroscopic Analysis
Source: Molecules. 2025 Oct 20;30(20):4140. doi: 10.3390/molecules30204140 (PMC12566369; doi:10.3390/molecules30204140)
Supplement: Supplementary file 1 [file molecules-30-04140-s001.zip]

Archive with 1 entries (1 files):
- molecules-3923181-supplementary.pdf
